# Supplementary material for: The impact of strategic ventilation adjustments on stress responses in horses housed full-time in a vector-protected barn during the African horse sickness outbreak in Thailand
Source: Anim Welf. 2023 Mar 23;32:e19. doi: 10.1017/awf.2023.10 (PMC10936309; doi:10.1017/awf.2023.10)
Supplement: Supplementary file 1 [file awfsup.zip]

Archive with 3 entries (3 files):
- S0962728623000106sup001.pdf
- S0962728623000106sup002.pdf
- S0962728623000106sup003.pdf
